# Supplementary material for: Incidence of Attention Deficit Hyperactivity Disorder (ADHD) Diagnoses in Navarre (Spain) from 2003 to 2019
Source: Int J Environ Res Public Health. 2021 Aug 31;18(17):9208. doi: 10.3390/ijerph18179208 (PMC8431029; doi:10.3390/ijerph18179208)
Supplement: Supplementary file 1 [file ijerph-18-09208-s001.zip]

Archive with 1 entries (1 files):
- ijerph-1292075-supplementary.pdf
